# Supplementary material for: The Health of Healthcare Professionals in Italian Oncology: An Analysis of Narrations through the M.A.D.I.T. Methodology
Source: Behav Sci (Basel). 2022 May 5;12(5):134. doi: 10.3390/bs12050134 (PMC9137842; doi:10.3390/bs12050134)
Supplement: Supplementary file 1 [file behavsci-12-00134-s001.zip]

Archive with 1 entries (1 files):
- behavsci-1620799-supplementary.pdf
